# Supplementary material for: An observational study of pleiotropy and penetrance of amyotrophic lateral sclerosis associated with CAG-repeat expansion of ATXN2
Source: Eur J Hum Genet. 2025 Feb 16;33(9):1106–12. doi: 10.1038/s41431-025-01811-2 (PMC12402128; doi:10.1038/s41431-025-01811-2)
Supplement: Supplementary file 1 — Supplementary Table 1 [file 41431_2025_1811_MOESM1_ESM.xlsx]

## Sheet: Sheet1
Supplementary table 1: Genotyping performed in addition to ATXN2 in described ALS patients.
ID	C9ORF72	SOD1	FUS	TARDBP	Other
1	Yes
2	Yes
3	Yes	Yes	Yes	Yes	ALS2, ANG, ANXA11, APP, C21ORF2, CHCHD10, CHMP2B, ERBB4, GRN, KIF5A, MAPT, MATR3, NEK1, OPTN, PFN1, PRPH, PSEN1, PSEN2, SETX, SIGMAR1, TBK1, TUBA4A, UBQLN2, VAPB, VCP
4	Yes	Yes	Yes
5	Yes	Yes	Yes
Utrecht A	Yes	Yes	Yes	Yes	ANG, CHMP2b, NIPA1, OPTN, PON, SMN, UNC13a, VABP, VCP
Utrecht B	Yes
Utrecht B	Yes	Yes	Yes
Utrecht C	Yes	Yes	Yes	Yes	ALS2, ANG, ANXA11, APP, C21ORF2, CHCHD10, CHMP2B, ERBB4, GRN, KIF5A, MAPT, MATR3, NEK1, OPTN, PFN1, PRPH, PSEN1, PSEN2, SETX, SIGMAR1, TBK1, TUBA4A, UBQLN2, VAPB, VCP
Utrecht D	Yes
Utrecht E	Yes
Utrecht F	Yes	Yes	Yes	Yes	ALS2, ANG, ANXA11, APP, C21ORF2, CHCHD10, CHMP2B, ERBB4, GRN, KIF5A, MAPT, MATR3, NEK1, OPTN, PFN1, PRPH, PSEN1, PSEN2, SETX, SIGMAR1, TBK1, TUBA4A, UBQLN2, VAPB, VCP
Sheffield	Yes	Yes	Yes	Yes	ALS2, ANG, ANXA11, ARHGEF28, CHCHD10, CHMP2B, CYP27A1, DAO, DCTN1, ERBB4, EWSR1, FIG4, GBA2, GRN, HNRNPA1, HNRNPA2B1, MAPT, MATR3, NEFH, NEK1, OPTN, PFN1, PRPH, SETX. SIGMAR1, SPAST, SPG11, SPG20, SQSTM1
Montreal	No	No	No	No
